# Supplementary material for: Bending or breaking? Examining the relationship between psychological inflexibility, resilience, professional fulfilment and burnout among cancer care professionals in Ireland
Source: Front Psychol. 2026 May 21;17:1830006. doi: 10.3389/fpsyg.2026.1830006 (PMC13233423; doi:10.3389/fpsyg.2026.1830006)
Supplement: Supplementary file 2 [file Data_Sheet_1.XLSX]

## Sheet: POEM Study_Data
ID	Age	CareerGroup	Gender	Gender_Bin	Specialty	Role	PsyFlex1	PsyFlex2	PsyFlex3	PsyFlex4	PsyFlex5	PsyFlex6	PsyFlex7	ProfFul1	ProfFul2	ProfFul3	ProfFul4	ProfFul5	ProfFul6	Resil_1	Resil_2	Burn1	Burn2	Burn3	Burnout_4	Burn5	Burn6	Burnout_7	Burn8	Burnout_9	Burn10	Burn11	Burnout_12	Burn13	Burn14	Burn15	Burn16	Burnout_17	Burnout_18	Burnout_19	Burn20	Burnout_21	Burn22	Sum_EE	Sum_DP	Burn4R	Burn7R	Burn9R	Burn12R
1	38	1	1	0	4	4	-99	-99	-99	-99	-99	-99	-99	-99	-99	-99	-99	-99	-99	-99	-99	-99	-99	-99	-99	-99	-99	-99	-99	-99	-99	-99	-99	-99	-99	-99	-99	-99	-99	-99	-99	-99	-99	-99	-99	-99	-99	-99	-99
2	40	1	1	0	4	1	4	2	2	2	3	4	4	3	3	2	2	3	2	-99	-99	-99	-99	-99	-99	-99	-99	-99	-99	-99	-99	-99	-99	-99	-99	-99	-99	-99	-99	-99	-99	-99	-99	-99	-99	-99	-99	-99	-99
3	-99	-99	1	0	-99	-99	-99	-99	-99	-99	-99	-99	-99	-99	-99	-99	-99	-99	-99	-99	-99	-99	-99	-99	-99	-99	-99	-99	-99	-99	-99	-99	-99	-99	-99	-99	-99	-99	-99	-99	-99	-99	-99	-99	-99	-99	-99	-99	-99
4	47	2	1	0	-99	-99	-99	-99	-99	-99	-99	-99	-99	-99	-99	-99	-99	-99	-99	-99	-99	-99	-99	-99	-99	-99	-99	-99	-99	-99	-99	-99	-99	-99	-99	-99	-99	-99	-99	-99	-99	-99	-99	-99	-99	-99	-99	-99	-99
5	41	2	1	0	1	5	-99	-99	-99	-99	-99	-99	-99	-99	-99	-99	-99	-99	-99	-99	-99	-99	-99	-99	-99	-99	-99	-99	-99	-99	-99	-99	-99	-99	-99	-99	-99	-99	-99	-99	-99	-99	-99	-99	-99	-99	-99	-99	-99
6	31	1	1	0	1	4	-99	-99	-99	-99	-99	-99	-99	-99	-99	-99	-99	-99	-99	-99	-99	-99	-99	-99	-99	-99	-99	-99	-99	-99	-99	-99	-99	-99	-99	-99	-99	-99	-99	-99	-99	-99	-99	-99	-99	-99	-99	-99	-99
7	34	1	1	0	1	4	-99	-99	-99	-99	-99	-99	-99	-99	-99	-99	-99	-99	-99	-99	-99	-99	-99	-99	-99	-99	-99	-99	-99	-99	-99	-99	-99	-99	-99	-99	-99	-99	-99	-99	-99	-99	-99	-99	-99	-99	-99	-99	-99
8	36	1	1	0	-99	-99	-99	-99	-99	-99	-99	-99	-99	-99	-99	-99	-99	-99	-99	-99	-99	-99	-99	-99	-99	-99	-99	-99	-99	-99	-99	-99	-99	-99	-99	-99	-99	-99	-99	-99	-99	-99	-99	-99	-99	-99	-99	-99	-99
9	52	2	1	0	5	1	-99	-99	-99	-99	-99	-99	-99	-99	-99	-99	-99	-99	-99	-99	-99	-99	-99	-99	-99	-99	-99	-99	-99	-99	-99	-99	-99	-99	-99	-99	-99	-99	-99	-99	-99	-99	-99	-99	-99	-99	-99	-99	-99
10	49	2	1	0	5	1	1	2	4	1	2	3	4	3	3	4	3	4	3	4	3	4	4	4	6	0	0	6	1	6	0	0	5	2	4	0	2	6	4	3	1	6	0	22	0	0	0	0	1
11	56	2	1	0	7	1	2	3	3	4	3	3	3	2	4	4	4	4	4	5	5	3	3	4	6	0	0	5	4	6	0	1	3	5	6	0	1	5	5	6	5	5	3	31	4	0	1	0	3
12	51	2	1	0	7	1	1	3	2	1	2	2	3	3	3	3	2	4	4	3	4	2	5	1	5	4	1	5	1	5	1	3	2	2	5	1	2	3	3	3	2	2	3	21	12	1	1	1	4
13	55	2	1	0	1	1	3	2	4	2	4	4	3	4	4	4	3	4	5	4	4	5	5	4	5	2	2	4	5	5	4	5	2	2	5	1	2	2	2	5	3	4	5	33	17	1	2	1	4
14	33	1	1	0	1	5	5	4	3	5	4	6	6	2	3	4	4	4	4	4	4	5	6	5	6	1	0	5	5	4	0	0	0	1	6	1	1	5	1	5	0	1	1	29	3	0	1	2	6
15	37	1	1	0	4	4	2	1	1	2	1	2	2	1	1	1	1	2	1	5	5	6	6	6	6	0	6	6	6	6	1	1	1	6	6	0	3	6	5	5	6	5	1	51	3	0	0	0	5
16	42	2	1	0	5	1	1	1	3	1	1	3	4	3	4	4	3	4	4	4	4	4	5	2	6	1	0	6	3	6	1	1	3	3	3	0	1	6	6	5	2	5	0	23	3	0	0	0	3
17	49	2	1	0	7	1	2	2	2	2	2	2	2	4	5	5	4	5	5	5	5	4	5	5	5	1	0	6	1	5	0	0	5	5	5	0	6	6	6	6	1	6	1	32	2	1	0	1	1
18	60	2	1	0	7	1	2	2	3	2	2	2	2	3	4	4	3	4	3	5	5	4	4	2	5	1	1	6	4	5	1	2	6	6	6	1	1	6	6	6	1	6	2	29	7	1	0	1	0
19	52	2	1	0	1	1	2	1	2	1	2	4	4	4	4	4	4	4	4	4	4	3	5	1	6	0	3	6	3	6	1	0	5	3	4	0	1	6	6	6	1	6	1	24	2	0	0	0	1
20	41	2	1	0	8	6	1	1	2	1	1	2	2	3	3	3	3	4	3	5	5	3	3	2	6	0	0	6	2	5	0	0	5	2	3	0	0	5	5	5	0	5	1	15	1	0	0	1	1
21	37	1	1	0	1	4	4	4	5	4	5	4	5	2	2	3	1	4	4	4	3	6	6	6	6	1	6	5	5	5	4	4	2	5	6	0	6	5	6	5	5	4	6	51	15	0	1	1	4
22	42	2	1	0	5	1	1	2	3	1	1	4	4	4	4	5	5	5	3	4	4	3	4	2	6	1	1	5	1	5	0	0	5	2	1	1	1	4	3	5	1	5	1	16	3	0	1	1	1
23	38	1	1	0	4	1	1	1	4	1	4	3	3	3	4	5	3	5	4	5	5	5	5	5	6	1	2	5	2	4	2	1	4	5	3	1	0	5	2	5	0	5	3	27	8	0	1	2	2
24	45	2	1	0	5	1	2	3	3	3	4	3	4	3	3	4	3	4	3	4	4	2	3	3	6	1	1	5	1	5	0	0	4	2	2	1	0	6	5	5	1	5	1	15	3	0	1	1	2
25	55	2	1	0	7	1	4	4	4	3	4	3	3	3	3	3	2	3	4	5	5	3	5	3	5	1	1	6	3	3	2	1	3	3	3	0	0	5	6	6	1	4	3	22	7	1	0	3	3
26	42	2	1	0	5	1	3	2	3	2	2	2	2	3	3	5	3	5	4	5	5	3	2	1	5	0	1	5	1	5	1	3	3	2	2	0	3	5	5	5	1	6	1	16	5	1	1	1	3
27	62	2	1	0	5	1	4	1	1	3	3	1	4	4	4	5	5	5	5	5	4	3	3	2	6	0	2	6	1	6	0	0	4	2	0	0	2	6	5	6	1	5	0	16	0	0	0	0	2
28	38	1	1	0	1	1	1	1	2	2	3	2	1	4	4	4	3	4	4	5	4	1	1	3	4	3	0	6	2	5	1	1	5	3	2	0	0	6	5	4	0	5	2	12	7	2	0	1	1
29	47	2	1	0	1	1	3	3	3	3	4	5	6	2	2	1	3	2	1	3	4	5	6	5	5	0	3	5	5	2	3	2	5	6	6	1	3	5	0	1	5	5	6	44	12	1	1	4	1
30	34	1	1	0	8	3	2	3	3	3	4	5	5	2	3	3	3	3	3	3	3	4	6	5	4	1	1	5	4	3	2	2	1	4	4	1	3	5	1	4	1	5	1	32	7	2	1	3	5
31	45	2	1	0	3	1	4	3	4	4	5	4	1	4	5	5	2	5	5	4	5	4	6	6	6	0	0	6	5	6	1	0	2	5	6	0	0	6	6	6	3	2	0	35	1	0	0	0	4
32	36	1	1	0	1	1	2	4	4	3	4	4	4	2	3	3	4	4	3	4	5	5	4	4	5	0	0	5	4	6	0	1	0	5	5	0	0	5	4	4	2	5	1	29	2	1	1	0	6
33	57	2	1	0	1	1	1	1	1	1	1	2	2	3	4	4	4	4	3	5	5	4	4	2	6	0	2	5	1	5	1	1	5	4	5	0	1	6	5	6	1	6	2	24	4	0	1	1	1
34	38	1	1	0	1	1	2	2	2	2	5	4	4	3	3	4	3	4	3	4	4	4	4	4	-99	2	3	6	2	5	0	2	2	6	6	1	2	6	5	5	3	5	3	34	8	-99	0	1	4
35	42	2	1	0	5	1	2	3	2	1	1	2	1	4	4	4	3	5	4	4	4	3	5	4	6	0	0	5	1	4	1	1	5	4	4	0	0	5	5	5	4	5	4	25	6	0	1	2	1
36	39	1	1	0	1	4	2	1	1	1	2	3	4	2	2	2	2	2	2	4	4	6	6	6	6	0	1	6	5	2	1	4	0	5	6	0	1	5	5	1	3	5	1	39	6	0	0	4	6
37	46	2	1	0	3	1	1	3	2	1	2	2	1	4	4	4	3	4	4	5	4	2	4	1	6	1	1	6	1	6	0	1	6	2	5	1	1	6	5	5	1	6	1	18	4	0	0	0	0
38	35	1	1	0	1	5	4	2	2	1	4	2	4	4	5	5	4	5	4	4	4	4	5	5	6	0	2	6	2	6	2	0	1	3	3	1	1	5	4	5	1	4	3	26	6	0	0	0	5
39	40	1	1	0	5	4	3	5	4	4	4	4	4	4	4	4	4	5	3	4	4	1	2	2	6	1	1	6	1	6	0	0	5	4	3	0	1	6	6	6	1	6	1	16	2	0	0	0	1
40	43	2	1	0	5	1	3	4	5	3	4	6	6	4	4	4	3	5	4	4	4	5	4	5	6	0	1	5	4	5	3	4	4	4	6	0	2	5	5	5	4	5	5	35	12	0	1	1	2
41	49	2	1	0	7	1	2	2	2	2	2	2	2	4	4	4	4	4	4	4	5	1	2	3	6	1	0	6	1	5	0	0	3	3	5	0	6	5	5	5	1	5	3	22	4	0	0	1	3
42	48	2	1	0	7	1	2	1	3	1	2	4	4	3	4	3	4	5	4	5	4	4	5	5	5	1	1	5	4	4	3	0	4	5	4	0	0	-99	6	5	1	3	3	29	7	1	1	2	2
43	51	2	1	0	4	1	1	1	1	1	1	2	4	3	3	4	3	5	4	4	4	5	5	4	6	1	0	6	4	6	0	0	1	3	6	0	0	5	-99	5	2	6	4	29	5	0	0	0	5
44	40	1	1	0	1	1	4	3	3	3	2	2	2	2	2	2	2	3	3	4	4	5	5	5	5	0	0	6	4	6	0	0	2	3	3	0	1	1	1	5	0	1	4	26	4	1	0	0	4
45	37	1	1	0	1	4	2	5	6	2	6	7	7	4	4	4	3	5	4	3	3	4	5	5	6	3	1	6	3	6	4	5	2	5	4	4	2	6	5	3	4	5	3	33	19	0	0	0	4
46	42	2	1	0	3	1	2	2	2	2	2	4	3	2	2	2	2	4	4	4	4	5	5	4	5	0	1	4	4	4	2	2	2	5	5	0	0	4	2	2	2	3	3	31	7	1	2	2	4
47	33	1	1	0	5	3	3	4	3	3	5	4	4	3	4	4	3	4	4	4	2	3	3	4	5	0	3	5	3	5	1	1	1	4	3	0	1	6	5	6	1	6	4	25	6	1	1	1	5
48	34	1	1	0	1	4	1	1	1	1	1	1	1	4	4	5	4	5	4	4	4	2	4	4	5	0	0	6	1	6	0	0	1	2	1	0	0	5	5	5	0	5	2	14	2	1	0	0	5
49	38	1	1	0	4	3	4	3	3	4	3	5	5	3	3	4	3	4	3	3	3	6	6	6	6	3	4	5	6	6	5	6	0	6	6	3	3	5	5	3	6	3	3	49	20	0	1	0	6
50	37	1	1	0	8	2	1	1	1	1	2	2	1	5	5	5	4	5	4	5	5	1	2	0	5	0	0	6	1	6	0	0	5	4	2	0	0	6	5	3	0	5	1	10	1	1	0	0	1
51	63	2	1	0	5	1	2	1	2	1	2	2	2	4	4	4	4	4	4	5	5	1	5	3	6	0	0	6	3	6	0	1	6	4	5	0	0	6	5	5	0	6	2	21	3	0	0	0	0
52	37	1	1	0	3	4	1	3	3	1	2	5	4	4	2	4	2	5	3	5	5	5	5	2	3	1	0	3	5	1	5	5	1	5	0	0	2	3	5	5	2	4	0	26	11	3	3	5	5
53	39	1	1	0	4	1	1	1	1	1	2	2	1	4	4	4	4	5	3	4	5	1	2	4	6	3	0	5	0	5	0	1	5	3	6	0	0	6	6	6	1	5	0	17	4	0	1	1	1
54	41	2	1	0	5	2	4	5	6	5	6	6	7	3	4	3	3	4	4	3	3	3	4	3	6	0	2	6	1	5	1	3	3	4	4	1	3	5	5	5	2	5	4	26	9	0	0	1	3
55	35	1	1	0	1	1	2	4	3	2	2	5	5	2	2	3	3	4	2	3	3	4	5	5	5	1	4	5	5	5	1	1	3	5	6	0	1	6	5	5	5	6	1	40	4	1	1	1	3
56	33	1	1	0	4	4	2	2	3	2	2	4	4	4	3	4	2	3	3	4	4	4	5	5	5	3	0	5	2	5	1	1	5	6	5	0	2	6	5	5	1	5	0	30	5	1	1	1	1
57	46	2	1	0	6	1	1	2	2	1	5	3	3	4	4	5	3	4	4	5	4	4	4	3	4	3	2	-99	2	5	0	0	5	4	4	0	0	5	4	5	1	5	1	24	4	2	-99	1	1
58	54	2	1	0	4	1	1	2	3	1	2	2	2	2	2	3	3	4	4	3	3	4	5	5	5	3	3	6	3	2	1	1	2	6	3	3	2	3	0	3	4	5	5	35	13	1	0	4	4
59	34	1	1	0	4	3	2	2	1	1	3	1	2	4	4	5	3	5	3	4	4	3	4	2	6	1	1	6	2	6	1	1	4	1	5	0	1	6	5	6	0	5	3	19	6	0	0	0	2
60	43	2	1	0	5	1	1	1	1	1	1	1	1	4	5	5	4	5	4	4	5	1	1	0	6	0	0	6	1	6	0	0	5	0	0	0	0	6	6	6	0	6	0	3	0	0	0	0	1
61	38	1	1	0	3	1	2	1	2	1	2	2	1	4	4	4	4	5	4	4	4	1	1	1	6	0	0	6	1	5	0	0	4	2	2	0	0	5	5	5	1	5	1	9	1	0	0	1	2
62	51	2	1	0	7	1	2	2	2	2	2	2	2	2	2	2	2	4	2	4	4	6	6	6	6	1	1	6	6	6	2	0	5	6	6	0	4	6	4	4	3	6	3	44	6	0	0	0	1
63	44	2	1	0	1	1	2	2	4	2	4	3	4	3	3	3	3	4	3	4	4	4	5	3	5	2	0	5	3	4	3	3	5	5	6	0	1	5	4	3	1	4	1	28	9	1	1	2	1
64	48	2	1	0	6	1	3	4	5	3	5	5	5	2	3	2	2	2	3	3	5	5	5	5	6	0	5	3	5	6	0	2	3	5	5	0	3	6	3	3	4	6	5	42	7	0	3	0	3
65	31	1	1	0	8	4	1	1	1	1	1	1	1	2	5	5	5	5	5	5	5	3	2	2	6	0	0	6	1	6	2	6	3	2	1	1	0	6	6	6	2	6	1	13	10	0	0	0	3
66	45	2	1	0	1	1	1	1	1	1	1	1	1	3	3	3	3	3	4	4	4	4	3	2	3	1	1	5	1	5	0	1	2	4	1	0	0	2	2	5	1	2	3	17	5	3	1	1	4
67	44	2	1	0	3	1	1	1	1	1	1	1	1	4	4	4	4	4	4	4	4	4	4	4	6	0	1	6	1	6	0	0	4	4	1	0	0	6	5	6	0	6	3	19	3	0	0	0	2
68	42	2	1	0	5	1	3	2	1	1	4	5	5	3	3	4	2	5	2	5	4	4	5	3	6	0	1	6	5	6	0	5	3	4	4	0	1	6	5	5	2	6	4	29	9	0	0	0	3
69	31	1	1	0	3	4	2	2	2	1	2	3	4	3	3	4	3	4	4	4	4	5	6	5	6	1	2	6	3	5	1	1	4	3	5	2	1	5	5	5	2	5	2	32	7	0	0	1	2
70	47	2	1	0	1	1	6	2	2	4	3	3	2	1	1	2	3	3	3	5	4	6	6	5	6	2	3	5	5	1	2	3	5	5	6	1	2	6	4	6	5	5	5	43	13	0	1	5	1
71	45	2	1	0	3	1	-99	-99	-99	-99	-99	-99	-99	-99	-99	-99	-99	-99	-99	-99	-99	-99	-99	-99	-99	-99	-99	-99	-99	-99	-99	-99	-99	-99	-99	-99	-99	-99	-99	-99	-99	-99	-99	-99	-99	-99	-99	-99	-99
72	62	2	1	0	7	1	-99	-99	-99	-99	-99	-99	-99	-99	-99	-99	-99	-99	-99	-99	-99	-99	-99	-99	-99	-99	-99	-99	-99	-99	-99	-99	-99	-99	-99	-99	-99	-99	-99	-99	-99	-99	-99	-99	-99	-99	-99	-99	-99
73	39	1	1	0	5	1	2	2	3	2	3	2	3	4	4	4	4	4	4	5	4	1	3	0	5	1	1	5	1	5	1	1	5	1	2	0	1	5	4	6	2	4	1	12	4	1	1	1	1
74	46	2	1	0	7	1	3	3	4	3	3	4	4	2	3	4	3	4	2	5	4	5	5	6	5	1	2	5	2	5	1	2	1	6	6	1	2	4	2	2	3	3	2	37	7	1	1	1	5
75	33	1	1	0	1	2	2	3	2	1	2	2	4	3	3	5	4	5	5	4	5	4	3	3	6	1	1	6	1	5	0	1	4	3	3	0	1	6	6	6	1	5	1	20	3	0	0	1	2
76	36	1	1	0	1	4	4	4	4	4	4	7	4	2	1	2	2	2	1	4	3	5	6	6	3	2	5	5	6	2	6	6	1	4	5	3	5	3	0	2	4	4	5	46	22	3	1	4	5
77	31	1	1	0	1	4	1	1	2	1	2	3	3	3	3	3	2	3	2	3	3	3	3	4	3	4	1	4	2	4	2	2	4	3	5	2	1	3	4	4	0	4	4	22	14	3	2	2	2
78	31	1	1	0	4	4	2	4	4	4	5	5	5	2	2	2	3	2	2	4	4	4	3	5	4	5	4	5	4	4	4	4	2	3	3	1	2	4	4	4	1	3	3	29	17	2	1	2	4
79	39	1	1	0	1	5	6	6	7	7	7	7	5	3	4	3	1	5	3	2	3	6	6	6	6	0	4	5	6	5	5	6	0	6	6	5	2	5	5	3	5	1	5	47	21	0	1	1	6
80	39	1	1	0	5	1	4	3	4	3	3	4	5	5	4	5	3	5	5	5	5	5	5	5	6	2	5	6	4	6	4	4	3	4	4	2	3	6	5	6	3	5	5	38	17	0	0	0	3
81	31	1	1	0	7	4	2	5	6	4	5	5	5	3	3	3	3	4	3	4	4	5	6	5	6	3	1	6	3	3	4	3	0	5	3	0	3	5	5	3	1	5	0	32	10	0	0	3	6
82	30	1	1	0	4	4	2	4	5	2	4	4	4	4	5	4	4	5	4	5	5	5	5	4	6	1	1	6	4	6	3	5	5	5	5	0	0	6	6	6	1	6	5	30	14	0	0	0	1
83	45	2	1	0	7	1	3	2	2	1	1	1	1	3	3	2	2	4	3	4	5	3	4	1	5	0	3	5	2	1	0	0	1	1	1	0	1	5	1	0	0	4	1	16	1	1	1	5	5
84	52	2	1	0	5	1	2	3	3	2	4	3	5	4	4	5	3	5	4	3	5	-99	4	1	6	1	2	6	1	6	1	1	4	4	2	0	0	6	5	5	1	5	1	-99	4	0	0	0	2
85	28	1	1	0	1	5	2	3	3	1	3	4	2	4	2	4	3	5	3	4	5	5	6	4	6	2	5	6	4	6	2	5	4	6	6	3	5	4	4	6	3	5	6	44	18	0	0	0	2
86	29	1	1	0	5	5	1	2	2	1	2	4	4	3	3	3	3	3	3	4	4	3	3	3	6	5	3	6	2	6	0	5	5	4	5	0	0	5	4	5	1	5	1	24	11	0	0	0	1
87	32	1	1	0	3	2	2	1	1	1	1	3	1	4	5	5	4	5	4	5	5	4	3	1	4	0	1	5	3	4	0	0	5	2	4	0	1	6	4	5	0	5	1	19	1	2	1	2	1
88	33	1	1	0	1	5	4	4	6	2	4	6	5	4	4	4	3	4	3	4	4	4	5	3	5	3	2	5	3	4	3	1	5	2	3	3	1	5	4	1	1	4	1	24	11	1	1	2	1
89	35	1	1	0	1	4	3	3	3	3	3	5	3	3	3	2	1	3	2	3	3	5	6	5	4	3	5	2	5	2	6	6	1	5	2	3	5	1	0	0	5	3	5	43	23	2	4	4	5
90	31	1	1	0	5	5	2	3	4	2	3	3	4	3	4	5	4	5	5	4	3	5	6	4	6	3	1	6	2	6	0	0	3	5	5	1	0	5	6	6	3	3	1	31	5	0	0	0	3
91	33	1	1	0	4	4	6	5	5	5	4	4	5	1	1	1	3	2	2	3	3	6	6	6	3	5	5	5	6	5	5	6	1	5	5	5	3	6	2	3	6	4	2	48	23	3	1	1	5
92	29	1	1	0	1	4	2	4	5	2	3	4	4	4	4	4	3	4	4	5	5	4	5	4	5	3	1	6	4	4	4	4	5	4	2	0	1	5	5	5	1	5	4	26	15	1	0	2	1
93	43	2	1	0	4	4	4	5	6	4	4	5	5	3	1	4	4	5	4	4	4	5	6	6	6	1	3	5	3	6	3	5	0	6	6	0	2	6	6	6	2	5	2	39	11	0	1	0	6
94	38	1	1	0	2	1	1	1	1	1	1	5	1	4	4	4	3	4	4	5	5	3	5	3	6	0	0	5	1	6	0	0	2	2	6	0	0	6	0	6	0	4	1	20	1	0	1	0	4
95	45	2	1	0	3	1	2	2	2	2	2	2	2	3	3	3	4	4	2	5	4	6	6	5	4	4	5	5	6	3	5	6	2	6	6	1	3	4	3	4	5	2	1	48	17	2	1	3	4
96	48	2	1	0	7	6	6	4	4	6	6	4	5	2	2	3	3	3	3	3	3	6	6	5	6	0	6	5	6	3	2	3	3	3	5	1	6	3	1	2	3	3	3	46	9	0	1	3	3
97	34	1	1	0	4	4	1	2	1	1	1	3	5	4	4	4	5	4	5	5	5	3	5	6	6	0	4	6	2	6	1	0	3	5	6	3	0	6	5	5	3	6	2	34	6	0	0	0	3
98	30	1	1	0	1	4	2	2	4	2	3	2	4	3	3	3	1	3	2	3	3	3	3	3	3	1	1	3	2	2	1	2	1	1	1	0	0	1	3	2	1	2	1	15	5	3	3	4	5
99	50	2	1	0	5	1	1	2	4	1	3	4	4	3	4	4	3	4	4	5	4	3	5	4	6	0	0	6	2	6	1	0	3	5	5	0	1	6	3	5	1	5	1	26	2	0	0	0	3
100	31	1	1	0	5	5	3	1	2	1	2	2	2	4	5	5	4	5	3	5	5	3	3	3	5	1	1	6	3	5	0	0	5	2	2	1	0	6	5	5	1	5	1	18	3	1	0	1	1
101	30	1	1	0	7	4	2	2	3	2	3	2	3	4	3	4	3	4	4	5	5	5	4	5	6	1	1	6	2	6	1	1	3	3	3	0	1	6	5	5	1	6	1	25	4	0	0	0	3
102	30	1	1	0	1	4	1	2	2	2	2	4	2	4	4	4	3	5	3	3	4	3	3	1	5	2	1	5	2	4	1	1	5	4	3	0	1	5	4	4	1	3	1	19	5	1	1	2	1
103	33	1	1	0	1	4	5	4	5	4	4	3	4	3	3	3	3	3	2	3	5	6	6	6	6	2	3	6	6	6	6	6	4	6	6	0	4	6	0	6	6	6	6	49	20	0	0	0	2
104	45	2	2	1	1	2	7	7	7	7	7	-99	-99	5	5	5	5	5	5	-99	-99	-99	-99	-99	-99	-99	-99	-99	-99	-99	-99	-99	-99	-99	-99	-99	-99	-99	-99	-99	-99	-99	-99	-99	-99	-99	-99	-99	-99
105	68	2	2	1	4	1	1	2	3	1	2	1	2	4	4	5	4	4	5	4	5	-99	-99	-99	-99	-99	-99	-99	-99	-99	-99	-99	-99	-99	-99	-99	-99	-99	-99	-99	-99	-99	-99	-99	-99	-99	-99	-99	-99
106	38	1	2	1	7	1	1	2	2	1	3	1	2	2	2	2	3	2	2	-99	-99	-99	-99	-99	-99	-99	-99	-99	-99	-99	-99	-99	-99	-99	-99	-99	-99	-99	-99	-99	-99	-99	-99	-99	-99	-99	-99	-99	-99
107	51	2	2	1	4	1	-99	-99	-99	-99	-99	-99	-99	-99	-99	-99	-99	-99	-99	-99	-99	-99	-99	-99	-99	-99	-99	-99	-99	-99	-99	-99	-99	-99	-99	-99	-99	-99	-99	-99	-99	-99	-99	-99	-99	-99	-99	-99	-99
108	59	2	2	1	2	1	-99	-99	-99	-99	-99	-99	-99	-99	-99	-99	-99	-99	-99	-99	-99	-99	-99	-99	-99	-99	-99	-99	-99	-99	-99	-99	-99	-99	-99	-99	-99	-99	-99	-99	-99	-99	-99	-99	-99	-99	-99	-99	-99
109	30	1	2	1	1	5	2	2	3	2	2	3	4	4	4	4	4	5	4	-99	-99	-99	-99	-99	-99	-99	-99	-99	-99	-99	-99	-99	-99	-99	-99	-99	-99	-99	-99	-99	-99	-99	-99	-99	-99	-99	-99	-99	-99
110	39	1	2	1	-99	-99	-99	-99	-99	-99	-99	-99	-99	-99	-99	-99	-99	-99	-99	-99	-99	-99	-99	-99	-99	-99	-99	-99	-99	-99	-99	-99	-99	-99	-99	-99	-99	-99	-99	-99	-99	-99	-99	-99	-99	-99	-99	-99	-99
111	50	2	2	1	-99	-99	-99	-99	-99	-99	-99	-99	-99	-99	-99	-99	-99	-99	-99	-99	-99	-99	-99	-99	-99	-99	-99	-99	-99	-99	-99	-99	-99	-99	-99	-99	-99	-99	-99	-99	-99	-99	-99	-99	-99	-99	-99	-99	-99
112	44	2	2	1	-99	-99	-99	-99	-99	-99	-99	-99	-99	-99	-99	-99	-99	-99	-99	-99	-99	-99	-99	-99	-99	-99	-99	-99	-99	-99	-99	-99	-99	-99	-99	-99	-99	-99	-99	-99	-99	-99	-99	-99	-99	-99	-99	-99	-99
113	32	1	2	1	4	4	1	1	1	1	1	1	3	5	5	5	4	5	5	4	5	0	0	0	6	6	2	5	0	6	6	0	6	3	4	6	0	4	2	6	0	6	3	9	21	0	1	0	0
114	59	2	2	1	2	1	2	2	3	2	2	2	2	3	4	4	3	4	3	3	3	3	3	3	5	1	1	5	3	4	2	2	4	3	2	1	1	3	3	4	1	3	2	20	8	1	1	2	2
115	43	2	2	1	4	1	3	2	2	2	2	6	5	3	4	4	2	5	2	2	4	4	5	3	6	2	2	4	3	4	0	4	4	5	5	2	1	2	3	2	0	1	5	28	13	0	2	2	2
116	38	1	2	1	1	3	2	1	1	1	1	4	2	4	4	4	4	4	4	3	3	3	3	1	6	1	1	6	1	6	1	0	6	1	3	0	0	3	3	6	1	6	2	14	4	0	0	0	0
117	48	2	2	1	4	1	3	1	2	3	2	3	3	4	4	4	4	5	2	4	4	1	1	2	5	1	0	6	1	6	0	0	5	1	4	1	0	6	5	4	0	4	1	10	3	1	0	0	1
118	42	2	2	1	4	1	2	1	1	1	1	2	2	4	4	4	2	4	4	4	3	4	4	2	3	4	3	3	3	3	3	3	0	3	3	3	3	3	3	3	3	3	3	28	16	3	3	3	6
119	47	2	2	1	7	1	2	2	2	2	2	2	2	4	4	4	3	5	4	4	3	3	3	1	4	2	1	4	1	5	3	4	2	3	3	1	1	3	4	4	1	4	5	17	15	2	2	1	4
120	62	2	2	1	6	1	2	4	2	3	4	2	2	3	4	4	4	4	4	3	3	2	-99	1	1	1	-99	1	3	4	1	3	2	4	4	1	1	4	4	4	1	2	3	-99	9	5	5	2	4
121	34	1	2	1	3	1	4	3	4	4	5	4	5	3	3	4	3	4	4	4	4	6	5	5	6	0	0	6	5	6	1	3	5	6	5	0	0	6	6	6	2	5	1	34	5	0	0	0	1
122	52	2	2	1	5	1	1	1	2	1	3	2	3	4	4	4	4	4	3	3	4	3	4	2	5	1	0	5	4	4	2	3	4	3	2	2	1	6	4	6	4	5	2	23	10	1	1	2	2
123	39	1	2	1	3	1	1	1	1	1	1	1	1	4	4	4	3	4	4	4	4	0	0	0	6	0	0	6	0	5	0	0	6	0	4	0	0	6	6	6	0	6	0	4	0	0	0	1	0
124	44	2	2	1	1	1	1	1	1	1	1	2	3	4	4	4	4	4	4	4	4	4	4	3	6	0	0	6	1	6	0	2	4	3	1	0	1	6	5	6	0	6	1	17	3	0	0	0	2
125	52	2	2	1	6	1	2	2	2	2	4	2	2	3	3	2	2	4	3	4	5	3	5	5	5	1	1	5	4	6	4	5	4	4	5	0	1	6	4	6	1	5	2	29	12	1	1	0	2
126	63	2	2	1	5	1	1	1	1	1	1	1	1	5	5	5	5	5	5	5	5	1	1	1	6	0	0	6	2	6	0	0	5	2	2	0	1	6	4	6	0	6	0	10	0	0	0	0	1
127	43	2	2	1	4	1	2	1	1	1	1	2	1	4	5	5	4	5	4	4	4	1	0	1	6	0	0	6	0	6	0	0	5	1	3	0	0	6	5	5	0	5	0	6	0	0	0	0	1
128	53	2	2	1	3	1	4	4	5	4	6	5	4	3	4	3	3	4	4	4	3	4	3	3	4	1	2	4	3	4	1	1	2	3	4	0	1	5	4	5	2	2	0	25	3	2	2	2	4
129	34	1	2	1	1	1	1	4	4	2	3	4	2	4	4	4	2	5	4	4	3	4	4	3	6	3	1	6	2	6	1	2	5	5	4	2	2	5	5	5	2	5	4	27	12	0	0	0	1
130	44	2	2	1	3	1	6	4	4	5	4	5	3	3	4	3	4	3	4	3	3	6	6	5	6	5	5	5	5	6	1	5	2	2	6	2	5	5	3	5	4	6	5	44	18	0	1	0	4
131	33	1	2	1	1	3	1	2	1	1	2	2	4	3	3	3	3	4	4	5	5	4	2	2	5	1	0	6	1	6	0	1	5	2	4	0	0	6	6	6	1	6	3	16	5	1	0	0	1
132	49	2	2	1	7	1	1	1	1	1	1	1	1	5	5	5	4	5	5	5	5	1	0	1	6	0	0	0	0	6	0	0	6	1	2	0	0	0	5	6	0	6	1	5	1	0	6	0	0
133	42	2	2	1	1	5	7	5	7	7	5	7	7	4	3	2	2	4	1	4	3	4	5	5	3	4	3	2	2	3	3	5	5	3	5	3	3	6	6	4	4	3	4	34	19	3	4	3	1
134	51	2	2	1	3	1	1	1	1	1	2	1	2	3	3	3	2	4	3	4	4	2	-99	4	5	4	1	6	1	5	0	0	3	3	4	1	1	6	5	5	0	5	1	-99	6	1	0	1	3
135	48	2	2	1	2	1	2	1	1	2	1	2	2	3	5	4	4	4	3	4	4	2	2	0	6	0	0	6	0	6	1	4	6	2	2	1	0	6	5	6	0	6	0	8	6	0	0	0	0
136	50	2	2	1	4	1	2	4	2	1	3	3	4	3	2	3	3	4	3	2	4	2	1	1	6	4	2	6	1	1	6	4	5	4	4	5	0	6	5	5	1	3	4	16	23	0	0	5	1
137	44	2	2	1	8	1	1	2	3	2	2	3	3	4	4	4	5	5	4	4	4	2	5	3	6	1	1	5	2	5	2	2	5	3	4	1	1	6	5	5	1	4	0	22	6	0	1	1	1
138	50	2	2	1	5	1	1	1	1	1	1	2	1	4	4	4	4	4	4	5	4	1	1	1	6	0	0	6	1	6	0	0	5	1	3	0	0	6	5	6	0	5	0	8	0	0	0	0	1
139	41	2	2	1	7	1	2	3	3	1	3	3	3	2	2	4	3	4	4	4	4	3	2	4	6	1	1	6	1	3	1	1	4	2	2	0	1	5	1	4	0	5	4	16	7	0	0	3	2
140	46	2	2	1	1	5	2	2	2	4	4	4	3	4	4	5	4	5	4	4	5	4	5	5	6	0	3	5	4	5	2	2	5	3	5	0	3	6	5	5	1	3	1	33	5	0	1	1	1
141	37	1	2	1	4	2	2	3	3	2	3	4	3	4	4	4	3	4	4	3	2	3	3	3	3	0	2	5	2	4	2	1	5	5	3	0	1	4	4	3	0	3	2	22	5	3	1	2	1
142	49	2	2	1	8	1	1	2	2	1	1	1	2	3	3	3	4	4	3	4	4	4	3	2	5	1	2	6	4	5	1	2	5	4	6	2	1	6	3	5	2	5	2	28	8	1	0	1	1
143	35	1	2	1	4	1	1	1	1	1	3	2	1	5	5	5	4	5	5	5	5	1	2	1	6	2	0	6	1	6	1	1	5	4	4	0	1	6	6	6	0	5	0	14	4	0	0	0	1
144	33	1	2	1	7	4	4	5	5	4	4	4	3	2	2	3	1	3	2	4	4	4	5	2	4	2	3	3	2	4	2	4	3	3	3	0	0	1	2	2	1	4	1	23	9	2	3	2	3
145	33	1	2	1	4	4	2	1	2	4	3	5	5	2	1	4	2	4	2	4	4	5	5	4	6	3	0	6	6	4	0	2	2	6	5	2	1	6	5	3	5	4	3	37	10	0	0	2	4
146	60	2	2	1	7	1	2	4	3	2	4	4	3	3	4	4	4	4	3	3	4	3	5	5	5	0	5	6	5	5	1	3	5	5	6	2	3	5	5	5	4	5	1	41	7	1	0	1	1
147	50	2	2	1	4	1	2	2	2	2	2	1	1	4	4	4	4	4	3	4	4	3	3	1	3	1	1	5	0	3	0	0	6	3	2	0	1	6	5	5	0	5	5	14	6	3	1	3	0
148	38	1	2	1	3	1	4	4	3	4	2	5	5	2	2	2	3	3	2	4	4	4	5	6	6	2	5	5	6	5	5	6	1	4	4	0	1	6	2	3	5	5	5	40	18	0	1	1	5
149	38	1	2	1	6	6	2	1	3	2	1	5	4	3	3	4	3	4	4	5	5	3	5	5	6	0	4	5	5	6	0	2	3	4	4	0	0	3	5	6	4	6	4	34	6	0	1	0	3
150	41	2	2	1	1	1	2	3	4	2	3	4	3	4	4	4	4	4	3	5	4	4	5	2	6	2	2	6	3	6	2	2	4	6	6	2	4	6	3	5	3	6	6	35	14	0	0	0	2
151	30	1	2	1	3	4	3	4	3	3	3	4	5	3	4	4	3	5	3	3	4	3	5	3	6	0	0	5	4	6	0	0	3	4	4	2	0	6	6	6	2	6	4	25	6	0	1	0	3
152	62	2	2	1	4	1	2	3	2	2	2	1	1	4	4	5	4	5	5	5	4	2	1	2	6	0	0	6	1	5	0	0	5	0	1	0	1	5	5	5	0	6	1	8	1	0	0	1	1
153	40	1	2	1	1	2	5	5	3	4	4	6	6	2	3	3	4	4	1	4	4	5	5	6	3	3	4	5	5	4	3	2	4	4	6	0	6	4	4	5	2	6	4	43	12	3	1	2	2
154	58	2	2	1	1	1	2	1	2	2	1	2	4	5	5	5	4	5	5	5	5	3	4	4	1	1	0	6	1	6	0	2	6	1	5	0	0	6	6	6	1	6	4	19	7	5	0	0	0
155	48	2	2	1	1	1	4	4	5	5	5	5	5	3	3	3	3	4	2	3	4	5	5	4	5	3	4	5	5	4	3	4	1	6	6	1	4	4	3	4	5	2	4	44	15	1	1	2	5
156	36	1	2	1	1	5	4	2	2	5	5	4	4	3	4	4	4	5	4	3	4	3	3	4	6	1	1	5	5	4	3	5	2	2	3	1	2	3	3	5	1	5	1	24	11	0	1	2	4
157	51	2	2	1	5	1	4	4	4	4	4	4	3	4	4	4	3	4	4	4	4	2	2	4	5	0	2	6	3	4	4	1	2	5	3	0	3	5	5	5	1	1	2	25	7	1	0	2	4
158	34	1	2	1	1	5	1	2	2	2	4	2	4	4	3	5	3	5	5	5	5	1	5	2	5	0	1	5	2	6	1	3	5	2	3	1	1	6	3	4	3	6	3	20	8	1	1	0	1
159	39	1	2	1	4	1	4	2	3	3	3	3	2	3	3	4	2	4	4	3	4	3	3	3	5	3	3	2	2	5	3	3	4	3	4	0	2	5	4	4	0	3	3	23	12	1	4	1	2
160	40	1	2	1	3	5	3	1	1	1	1	2	2	3	3	2	4	4	4	5	3	0	3	3	6	0	1	6	3	2	0	0	5	3	3	0	0	5	6	5	3	5	2	19	2	0	0	4	1
161	28	1	2	1	1	4	2	4	3	2	3	2	2	3	3	4	3	4	4	4	4	4	5	4	6	1	2	5	3	5	1	2	5	4	4	0	0	5	5	5	1	5	1	27	5	0	1	1	1
162	31	1	2	1	4	4	1	5	4	2	7	4	5	3	5	4	3	5	3	5	5	5	5	3	6	5	2	5	5	6	6	6	6	1	0	0	1	6	1	1	1	6	5	23	22	0	1	0	0
163	31	1	2	1	1	4	2	3	4	2	4	4	3	3	3	3	3	4	4	3	4	5	4	4	5	3	3	6	5	6	5	5	4	5	6	2	3	5	4	5	5	4	4	40	19	1	0	0	2
164	31	1	2	1	3	4	1	1	1	1	1	1	1	4	5	5	4	5	5	5	4	2	3	0	5	3	3	6	2	6	2	1	5	1	3	1	1	5	4	5	1	4	0	16	7	1	0	0	1
165	32	1	2	1	5	5	2	3	4	2	4	5	5	3	3	4	4	4	4	4	3	3	3	3	6	2	3	6	1	4	1	1	3	3	2	1	1	5	3	2	1	6	1	20	6	0	0	2	3
166	32	1	2	1	4	4	1	2	2	1	2	2	4	4	5	5	4	5	3	4	4	1	2	1	5	0	0	6	1	6	1	1	5	1	3	0	0	5	5	6	0	5	1	9	3	1	0	0	1
167	45	2	2	1	7	1	2	5	5	4	5	6	4	2	2	2	1	3	1	4	4	5	5	5	6	4	4	5	6	2	3	5	0	6	6	5	5	1	0	0	4	2	3	46	20	0	1	4	6
168	45	2	2	1	4	1	4	4	4	4	3	5	4	3	4	3	3	4	2	3	3	4	6	4	5	1	2	5	4	3	1	2	2	2	3	1	2	4	3	3	1	3	2	28	7	1	1	3	4
169	31	1	2	1	4	4	3	4	5	1	5	2	3	3	3	3	3	4	5	5	4	4	4	5	6	0	5	5	3	5	3	4	5	4	3	0	1	6	2	6	1	4	1	30	8	0	1	1	1
170	36	1	2	1	7	1	5	1	4	4	4	4	5	3	3	3	2	4	3	4	4	5	5	3	2	0	0	2	3	4	2	3	2	2	5	0	0	5	4	2	1	4	2	24	7	4	4	2	4
171	30	1	2	1	7	5	4	5	5	5	6	6	6	1	1	1	1	4	2	3	4	6	6	6	1	0	1	4	6	1	5	4	1	6	6	6	6	0	0	0	6	4	1	49	16	5	2	5	5
172	34	1	2	1	1	3	2	4	4	2	4	4	5	4	5	5	3	5	5	4	4	2	2	2	3	3	2	5	1	5	2	3	5	4	4	3	1	5	4	5	1	3	4	19	15	3	1	1	1
173	27	1	2	1	1	4	1	1	1	1	1	2	1	4	4	4	4	4	4	5	5	1	2	3	6	3	1	5	1	6	2	0	5	1	3	0	0	6	4	5	0	6	1	12	6	0	1	0	1
174	31	1	2	1	4	4	3	3	2	1	3	3	4	3	4	3	3	4	3	3	3	2	3	2	6	1	1	6	1	6	1	1	3	1	4	0	1	5	2	5	1	5	1	16	4	0	0	0	3
175	35	1	2	1	2	1	2	2	3	2	2	3	3	4	4	4	3	5	4	4	4	3	3	3	5	1	1	5	2	5	0	1	5	3	3	1	1	6	6	4	1	5	1	20	4	1	1	1	1
176	34	1	2	1	7	4	3	5	4	3	3	3	5	4	4	4	4	5	5	4	4	5	5	3	6	5	5	6	5	5	5	6	5	6	5	0	5	5	5	6	3	6	2	42	18	0	0	1	1
177	32	1	2	1	1	4	5	4	3	2	2	5	5	4	4	4	5	5	5	4	4	6	6	5	5	1	2	5	6	5	2	4	2	3	6	0	0	5	4	5	2	3	1	36	8	1	1	1	4
178	37	1	2	1	1	4	2	2	3	3	2	2	2	3	3	4	3	4	3	4	5	4	4	4	5	2	1	4	3	4	0	1	2	4	3	1	1	5	2	3	1	4	3	25	7	1	2	2	4
179	25	1	3	-99	6	6	1	4	1	2	3	3	7	2	3	4	2	2	4	-99	-99	-99	-99	-99	-99	-99	-99	-99	-99	-99	-99	-99	-99	-99	-99	-99	-99	-99	-99	-99	-99	-99	-99	-99	-99	-99	-99	-99	-99
[truncated: 8 more columns]
